# Supplementary material for: Perimenopausal symptoms in women with and without ADHD: A population-based cohort study
Source: Eur Psychiatry. 2025 Sep 4;68(1):e133. doi: 10.1192/j.eurpsy.2025.10101 (PMC12538516; doi:10.1192/j.eurpsy.2025.10101)
Supplement: Jakobsdóttir Smári et al. supplementary material [file S0924933825101016sup001.zip]

Archive with 6 entries (6 files):
- Supplementary tables.docx
- Supplemental figure 1.pdf
- Supplemental figure 2.pdf
- Supplemental figure 3.pdf
- Supplemental figure 4.pdf
- Supplemental figure 5.pdf
